# Supplementary material for: Transcription Factors Mat2 and Znf2 Operate Cellular Circuits Orchestrating Opposite- and Same-Sex Mating in Cryptococcus neoformans
Source: PLoS Genet. 2010 May 13;6(5):e1000953. doi: 10.1371/journal.pgen.1000953 (PMC2869318; doi:10.1371/journal.pgen.1000953)
Supplement: Table S1 — Genes differentially expressed during bilateral a-α matings in ste7Δ and mat2Δ mutants in the JEC20a/JEC21α background. (0.02 MB XLS) [file pgen.1000953.s006.xls]

## Sheet: Sheet1
ID	Ln (mat2/WT)	Ln (ste7/WT)	Comments
BCGP1-A1,BCGP1-A2,BCGP1-A3	-7.99	-3.38	Mfa
163.m06343,163.m06347 BCGP1-A4, BCGP1-A5, BCGP1-A6	-7.76	-3.656	MFalpha
177.m03060	-5.09	-4.23	Znf2
179.m00576	-4.98	-1.2	Para-nitrobenzyl esterase
163.m02976	-3.8	-2.87	hypothetical protein, may have FAD binding domain, likely 2 TM
179.m00262	-3.28	-3.05	expressed protein, NLS,alternative sliced protein of 179.m00263
179.m00263	-3.19	-3.07	expressed protein, Lysine-rich, alternative sliced protein of 179.m00262
177.m03179	-3.0575	-2.20553	cell wall surface anchor protein
181.m07942	-2.92527	-3.78	heterotrimeric G protein alpha subunit B, CnGpa2
163.m06349, BCGP1-A20, BCGP1-A21, BCGP1-A22	-2.92	-1.63	STE3alpha
179.m00100	-2.8	-2.14	Ste14, protein-S-isoprenylcysteine O-methyltransferase= Prenylated protein carboxyl methyltransferase, maybe invovled in Mfa maturation
186.m03862, BCGP1-A15, BCGP1-A18	-2.76	-2.2	STE3a
185.m02486	-2.75	-2.06	CFEM domain, CFEM proteins (e.g. Pth11 from M. grisea) are proposed to have important roles in fungal pathogenesis.
163.m06461	-2.7	-2.66	hypothetical, 2 TM
163.m04754	-2.67	-2.07	hypothetical
185.m02469	-2.67	-1.6076	hypothetical protein, NLS
163.m06426	-2.52	-3.05	PRY2,may be involved in cell wall organization and biogenesis, expressed under starvation conditions
177.m03470	-2.36	-1.62	hypothetical
186.m03922	-2.35133	-1.34105	PUM1, RNA binding protein,PUF proteins bind to related sequence motifs in the 3' untranslated region (3'UTR) of specific target mRNAs and repress their translation
181.m07892	-2.26566	-1.57755	flbA. putative regulator of G protein, Crg1
183.m01875	-2.21	-2.39	hypothetical
186.m03521	-2.2	-2.06	Ste6
164.m01516	-2.08367	-0.998548	sterol metabolism-related protein, Cytochrome b5-like Heme/Steroid binding domain
179.m00730	-2.06	-3.51	conserved hypothetical
179.m00425	-2.05	-2.1	small GTPase Rac1
BCGP1-A14, 163.m06385, 163.m06386	-2.02	-1.54	SXI1 alpha
181.m08515	-2.01503	-1.19529	PriA protein precursor
186.m03784	-1.99	-1.76	conserved hypothetical protein
163.m06545	-1.99	-0.19	hypothetical
164.m02160	-1.97911	-1.79038	expressed
167.m05833	-1.93	-2.04	bni4, link chs to septin
163.m06183	-1.92388	-1.31049	hypothetical
BCGP1-A10	-1.92128	2.32022	Sxi2 a
167.m03489	-1.89	-1.65	septin aspA, cdc11
183.m01810	-1.89	-1.44	expressed
184.m04538	-1.82	-1.15	Protein kinase domain
162.m02519	-1.81978	-3.2	orphan nuclear receptor, NLS
164.m02802	-1.80822	-1.66363	hypothetical
186.m03785	-1.74	-1.73	conserved hypothetical protein
163.m04817	-1.71	-1.62	septin aspD, cdc10
167.m05884	-1.71	-1.08	pheromone maturation-related protein, PFTA, farnesyltransferase alpha subunit
185.m02439	-1.6934	-1.62	Ras-like GTP-binding protein RYL2
179.m00072	-1.69	-1.51	conserved
180.m00025	-1.68	-1.27	septin aspB
184.m04983	-1.66	-1.99	expressed
184.m04963	-1.65	-1.28	Serine-rich
177.m03032	-1.61	-1.26	GATA type Zinc Finger protein
163.m04722	-1.59	-1.38	Cell polarity protein tea1
184.m04792	-1.59	-1.37	184.m04792
167.m05768	-1.54	-1.13	CPK1
176.m02457	-1.53	-1.62	hypothetical
185.m02657	-1.48	-1.45	putative glucanase precursor
179.m00397	-1.46514	-0.552872	179.m00397
177.m03027	-1.44	-1.59	spore coat protein SP96
186.m03488	-1.44	-1.44	kinesin, kin2
184.m04699	-1.41876	-1.1243	Alpha amylase
163.m04816	-1.4	-1.2	G pr regulator, Rax1p, involved in bud site selection during bipolar budding
167.m05756	-1.39966	-0.936754	hypothetical protein, cobalamin synthesis protein?
186.m03737	-1.39	-1.55	PKC
181.m08665	-1.38646	-1.23245	proteolysis and peptidolysis-related protein
181.m08742	-1.36619	2.36482	expressed protein, putative efflux protein,3 TM
181.m08606	-1.36424	-1.34354	hypothetical, RNA binding
179.m00224	-1.34	-1.3	septin aspC,cdc12
163.m02597	-1.34	-0.94	signal P, single strand binding protein
176.m02571	-1.32	-0.87	homobox domain (kn made)
163.m06189	-1.3	-2.02	hypothetical
184.m05204	-1.29312	-0.504494	184.m05204
183.m01704	-1.27144	2.39207	mutanase: alpha1,3-glucanases, differentially expressed genes during sexual development in A. nidulans
162.m02908	-1.25	-1.46	Cdc24
186.m03758	-1.23	-0.94	sphingosine hydroxylase
185.m02641	-1.15	-1.31	hypothetical
163.m02700	-1.12737	-1.31895	Pex19p
164.m01417	-1.11493	-0.88	mat2
179.m00295	-1.05005	-1.04843	protein-histidine kinase
163.m06440	-1.05	-1.1	signal P, 1 TM
181.m08329	-1.04405	-1.13242	CW organization & biogenesis-related protein, 1 TM, Utr2, Chitin binding domain, Glycosyl hydrolases
176.m02468	-1.04	-1.02	nucleus protein, phosphatidylethanolamine binding protein Ovd1
176.m02531	-1.03	-1.56	expressed
163.m06447	-0.97	-0.93	GPB1
167.m03366	-0.94	-1.15	prolidase, pepP
185.m02645	-0.93	-1.16	lytic transglycosylase
183.m01637	-0.882876	-1.61514	expressed protein, F box
184.m04921	-0.772528	-1.05224	PA-phosphatase and other phosphomonoesterases
179.m00221	-0.740112	-1.00751	C-4 methyl sterol oxidase, ERG25
177.m03397,177.m03398	1.28	0.51	hypothetical
176.m02140	1.6	1.32	transporter (H+/biotin)
184.m04697	1.68	1.54	GPR1/FUN34/yaaH family, 5 or 6 TM, could be involved in transport.
186.m03952	1.72	1.41	transaldolase
167.m03682	1.90352	1.51353	putative MFS allantoate transporter
183.m01740	1.96	1.84	Similar to Peripheral-type benzodiazepine receptor PBR, May play a role in the transport of porphyrins and heme.
176.m02493	2.08	1.92	transporter (H+/biotin)
177.m02887	2.30559	2.44141	opsin 1, 6 TM (light regulated?)
185.m02528	2.44	1.95	lactonohydrolase, produce autoregulator like hormone
179.m00232	2.44	2.36	expressed
179.m00031	3.27	2.6	Hmp1, U.maydis, cruciform DNA binding protein
