# Supplementary material for: Transcription Factors Mat2 and Znf2 Operate Cellular Circuits Orchestrating Opposite- and Same-Sex Mating in Cryptococcus neoformans
Source: PLoS Genet. 2010 May 13;6(5):e1000953. doi: 10.1371/journal.pgen.1000953 (PMC2869318; doi:10.1371/journal.pgen.1000953)
Supplement: Table S2 — Genes differentially expressed during bilateral a-α matings in znf2Δ mutants in the JEC20a/JEC21α background. (1.89 MB XLS) [file pgen.1000953.s007.xls]

## Sheet: Sheet1
notes: gre highlighted genes are also differentially expressed in mat2/ste7 mutants
Unique id	Ln (znf2/WT)	comments
163.m02976	-3.45388	hypothetical protein, may have FAD binding domain, likely 2 TM,
164.m02185	-3.27127	expressed protein, no info
181.m08515	-3.12669	PriA protein precursor, developmentally regulated with primordia/immature fruiting bodies in the basidiomycete Lentinus edodes
164.m01516	-2.75036	sterol metabolism-related protein, Cytochrome b5-like Heme/Steroid binding domain
179.m00263	-2.34516	expressed protein, Lysine-rich, alternative sliced protein of 179.m00262
179.m00262	-2.27604	expressed protein, alternative sliced protein of 179.m00263
185.m02469	-2.11614	hypothetical protein, Bipartite NLS
184.m05204	-1.99386	no info
163.m06408	-1.85503	expressed protein, 1 TM,
183.m01810	-1.75564	expressed protein
186.m03552	-1.74083	hypothetical protein
181.m08329	-1.69238	CW organization & biogenesis-related pr., 1 TM, Utr2, Chitin binding domain, Glycosyl hydrolases
179.m00397	-1.67879	expressed protein, 3 TM, no info
163.m02597	-1.67601	hypothetical protein, single strand binding pr. Family
183.m01684	-1.64351	expressed protein, no info
183.m01704	-1.63632	mutanase: alpha1,3-glucanases,differentially expressed during sexual development in A. nidulans
167.m03489	-1.62194	septin, Cdc11
180.m00342	-1.61724	conserved hypothetical protein,1 TM, Serine-rich region
181.m07942	-1.59959	heterotrimeric G protein alpha subunit B, CnGpa2
164.m02160	-1.58159	expressed protein, 1 TM
181.m08742	-1.52667	expressed protein, 3 TM, MFS, efflux
176.m02154	-1.51667	expressed protein, no info
163.m06183	-1.48727	hypothetical protein
183.m01637	-1.451	expressed protein, F box
167.m05768	-1.42248	putative MAP kinase Ubc3, cpk1
163.m06385 (BCGP1-A14)	-1.40881	SXI1alpha.D
184.m04983	-1.39599	expressed protein
167.m03544	-1.37524	chromatin remodeling-related protein, SWI/SNF complex transcriptional regulator
164.m01457	-1.36754	hypothetical protein, ATP synthase alpha and beta subunits signature. No homologs
186.m03860	-1.33838	Endothelin-converting enzyme 1 Ece1,Neutral zinc metallopeptidases, 1 TM, Threonine-rich region
184.m04921	-1.33345	PA-phosphatase and other phosphomonoesterases.
181.m08606	-1.30551	conserved hypothetical protein, RNA binding
186.m03922	-1.27825	PUM1, RNA-binding proteins act as translational repressors
180.m00321	-1.27385	class V chitin synthase
181.m08791	-1.25553	conserved hypothetical protein, Bipartite NLS?
189.m00302	-1.24843	SPRY domain, CNH03260, 189.m00302, conserved hypothetical protein, suggested functions for some SPRY domain containing proteins are RNA-binding, cell growth and differentiation. SPRY domain might play a role in RNA-binding or protein-protein interaction
164.m02802	-1.24713	hypothetical protein
183.m01883	-1.24016	clathrin coat assembly protein
167.m03366	-1.23346	prolidase, pepP
186.m03865	-1.22617	20S proteasome subunit Y7
184.m04624	-1.22122	no info, motif search suggest it may be a glycosyl hydrolase
181.m08844	-1.22104	Putative protein transport protein SEC61 gamma subunit.
184.m04699	-1.21763	Alpha amylase,Serine-rich region
177.m03061	-1.15815	Secretory carrier-associated membrane protein 2, 4 TM
186.m03758	-1.15433	sphingosine hydroxylase, SUR2, 2 TM
179.m00253	-1.15186	glyoxylate reductase
181.m08527	-1.13968	Myosin regulatory light chain cdc4
167.m03536	-1.13945	expressed
164.m02150	-1.13404	26S proteasome non-ATPase regulatory subunit 1
181.m08665	-1.10774	proteolysis and peptidolysis-related protein
167.m03539	-1.10511	Putative NADH-ubiquinone oxidoreductase subunit B
186.m03863	-1.09884	5-aminolevulinate synthase, HEM1, first step in heme biosynthesis pathway
177.m03064	-1.09537	cytochrome-c oxidase, 1 TM
177.m03057	-1.08226	calcium ion binding protein
183.m01671	-1.07468	guanine deaminase
184.m04963	-1.07179	Serine-rich region
181.m07842	-1.03615	nuclear mRNA splicing
167.m03335	-1.03529	general amidase
163.m03929	-1.01474	expressed protein
163.m03795	-0.929174	Beta-glucan synthesis-associated protein KRE6
167.m03665	1.00662	5-oxoprolinase
167.m03662	1.08371	Putative reductase
185.m02668	1.33668	conserved hypothetical protein, Ricin-type beta-trefoil lectin domain, Carbohydrate-binding domain
167.m05771	1.73649	expressed protein
